# Supplementary material for: The LDL Apolipoprotein B-to-LDL Cholesterol Ratio: Association with Cardiovascular Mortality and a Biomarker of Small, Dense LDLs
Source: Biomedicines. 2022 Jun 2;10(6):1302. doi: 10.3390/biomedicines10061302 (PMC9220033; doi:10.3390/biomedicines10061302)
Supplement: Supplementary file 1 [file biomedicines-10-01302-s001.zip]

Archive with 1 entries (1 files):
- biomedicines-1740941-supplementary.pdf
